# Supplementary material for: Synergistic Charge Storage Enhancement in Supercapacitors via Ti3C2Tx MXene and CoMoO4 Nanoparticles
Source: Micromachines (Basel). 2024 Feb 1;15(2):234. doi: 10.3390/mi15020234 (PMC10893255; doi:10.3390/mi15020234)
Supplement: Supplementary file 1 [file micromachines-15-00234-s001.zip]

Archive with 1 entries (1 files):
- micromachines-2842051-supplementary.pdf
